# Supplementary material for: Bacterial Community Characteristics of Kengyilia thoroldiana Rhizosphere Soil in Different Topographic Habitats of the Yellow River Source Region and Their Response to Vegetation-Soil Factors
Source: Microorganisms. 2025 Oct 24;13(11):2438. doi: 10.3390/microorganisms13112438 (PMC12654118; doi:10.3390/microorganisms13112438)
Supplement: Supplementary file 1 [file microorganisms-13-02438-s001.zip]

Archive with 1 entries (1 files):
- microorganisms-3853667-supplementary.pdf
